# Supplementary material for: How do social networks, perception of social isolation, and loneliness affect depressive symptoms among Japanese adults?
Source: PLoS One. 2024 Apr 24;19(4):e0300401. doi: 10.1371/journal.pone.0300401 (PMC11042698; doi:10.1371/journal.pone.0300401)
Supplement: S1 Dataset — (XLSX) [file pone.0300401.s001.xlsx]

## Sheet: dataset
Age	Gender	LSNS-6 Family	LSNS-6 Friends	Perception of Social Isplation	R-UCLA	PHQ-9
	1=Male, 2=Female, 3=Other, 4=Don't want to answer			1=not at all, 2=I don't think so., 3=Slightly agree, 4=very much
47	1	9	0	3	6	20
48	2	5	4	4	5	10
57	1	10	3	3	9	17
46	1	0	0	2	8	2
54	1	6	9	2	3	0
62	1	4	0	1	3	0
40	1	1	0	4	9	24
52	1	4	9	2	3	7
51	1	6	2	4	9	10
59	1	6	9	1	3	0
52	1	3	0	3	7	3
62	1	6	0	2	4	1
44	1	14	9	2	3	0
57	1	3	0	4	7	3
52	1	9	0	4	9	14
51	2	3	2	2	3	1
42	1	6	4	1	4	0
61	1	2	4	3	4	0
54	1	0	1	2	5	8
27	2	6	0	2	7	8
59	1	0	0	3	5	10
41	2	6	0	4	9	24
48	2	9	4	1	3	0
48	2	3	0	3	7	19
63	1	6	0	2	4	4
46	1	0	0	1	3	0
54	1	1	4	4	9	19
61	1	3	5	3	5	7
52	1	4	6	1	3	2
43	2	9	0	3	6	12
50	1	3	1	3	9	1
44	1	3	5	2	5	13
75	1	2	0	2	3	0
58	1	2	0	3	4	3
52	2	6	7	3	4	1
49	1	9	6	2	3	0
42	1	3	0	4	6	16
55	2	7	5	3	3	0
50	1	7	2	2	4	6
52	1	0	0	3	6	9
53	2	9	0	1	5	0
58	2	3	9	2	5	3
59	1	3	4	2	3	0
49	2	5	1	1	5	9
54	2	3	0	3	3	12
59	1	3	3	3	6	1
45	1	4	0	4	8	8
32	2	0	0	3	3	0
24	1	0	0	1	3	2
25	1	0	0	1	3	0
64	2	7	0	2	5	11
61	2	6	9	3	6	4
56	2	5	6	1	4	4
39	2	0	4	2	5	2
63	2	3	9	2	3	1
57	1	8	3	4	6	11
49	1	7	4	3	6	0
58	1	3	4	2	5	8
21	2	7	5	2	4	2
48	1	2	0	1	4	7
66	1	4	6	2	3	1
48	1	9	11	2	4	0
61	1	6	7	2	3	7
57	1	3	3	2	3	0
61	1	5	2	2	3	3
31	2	2	6	1	3	6
50	1	3	12	3	6	12
50	1	4	3	2	3	0
50	1	0	0	1	8	0
73	1	8	6	2	5	2
51	1	3	6	2	4	0
53	1	0	0	3	7	12
51	1	4	4	2	6	7
36	2	5	0	2	4	0
57	1	10	2	1	3	2
45	1	9	0	2	5	9
56	1	4	4	3	6	4
57	1	0	0	4	9	0
48	1	6	11	2	6	4
70	1	9	9	2	3	2
55	1	12	0	1	4	6
68	1	3	6	3	9	17
35	2	6	7	2	3	1
70	1	0	3	3	3	0
37	2	0	0	4	9	21
31	2	5	4	3	6	13
53	1	0	0	4	7	0
48	1	3	9	2	3	0
49	2	1	0	3	8	9
60	2	0	4	2	5	3
59	1	0	0	4	9	22
66	1	6	3	1	5	0
56	1	0	9	4	6	21
62	1	2	0	4	8	23
50	1	1	8	2	5	3
32	2	3	0	3	6	10
62	1	9	4	2	3	7
56	1	9	6	1	3	0
55	2	0	3	3	7	15
35	2	7	0	4	8	12
62	1	2	0	3	4	1
52	1	5	0	3	7	9
35	3	5	1	4	9	18
60	2	7	1	2	4	1
28	2	9	9	1	3	3
60	1	11	11	1	3	0
51	2	7	5	2	3	10
78	1	8	8	2	3	0
44	1	5	0	1	4	7
58	1	4	7	3	6	7
51	2	6	3	3	6	25
44	1	3	3	2	7	12
57	1	0	6	2	3	1
51	1	0	0	1	3	0
61	1	2	0	1	3	6
47	2	14	8	1	3	0
71	2	8	6	2	3	5
46	2	4	0	2	5	15
55	1	1	4	2	6	1
60	1	1	0	2	3	1
58	1	0	4	3	8	3
50	2	2	0	3	6	7
48	2	0	0	3	5	6
66	2	7	4	2	5	0
53	1	4	6	1	3	2
60	1	5	2	2	4	9
48	1	0	0	4	9	27
59	1	11	3	1	3	0
52	1	2	3	2	3	3
44	1	9	9	2	6	8
45	1	3	0	2	5	2
44	2	9	3	1	4	5
48	1	9	9	1	3	0
38	2	9	7	3	9	13
48	2	12	4	1	4	0
52	1	7	0	1	3	0
62	1	3	9	2	3	5
54	2	6	0	1	3	1
58	2	8	6	2	4	15
65	1	11	3	1	3	4
53	2	4	2	2	3	5
62	1	3	3	2	3	2
40	2	7	7	3	8	11
44	2	0	0	2	6	3
46	1	6	3	2	6	5
56	1	1	0	4	9	15
53	1	6	6	2	4	1
44	1	5	8	1	3	3
61	1	10	0	1	4	0
36	2	10	6	2	6	3
62	1	8	0	1	4	0
48	1	6	7	2	6	3
73	1	5	9	1	3	0
61	1	5	0	3	6	1
63	1	3	3	2	4	0
37	1	6	0	3	7	5
48	1	4	3	2	3	1
51	1	3	4	3	9	17
59	1	9	9	2	6	4
43	2	5	6	2	3	7
64	1	0	6	3	8	1
57	2	9	4	2	6	11
52	2	6	4	3	6	4
58	2	0	0	4	9	25
51	1	4	3	2	4	3
42	2	0	0	4	9	27
59	1	3	0	4	9	15
44	1	1	0	3	6	15
42	2	8	3	2	6	5
59	1	4	0	2	4	1
58	1	9	3	2	3	1
57	1	13	12	1	3	0
39	2	3	3	2	6	10
62	1	0	0	1	6	0
63	1	3	3	2	4	7
58	2	5	7	3	7	0
50	1	0	7	3	6	6
49	1	9	9	1	4	9
54	2	6	0	3	6	5
59	1	3	0	3	5	0
55	2	9	11	3	5	16
43	2	9	2	1	3	1
57	1	9	9	3	4	5
47	1	9	0	2	7	9
37	2	2	12	2	9	16
41	2	3	6	3	7	12
58	2	8	3	1	3	0
53	2	7	0	3	5	15
57	1	6	0	1	3	0
55	2	8	2	3	9	4
26	1	6	0	3	6	5
55	2	4	2	2	5	0
46	2	7	5	1	5	0
42	2	6	0	2	3	21
49	2	3	7	4	9	15
58	1	4	0	2	5	6
72	2	3	9	3	6	0
27	1	9	0	2	3	0
55	1	3	3	3	6	0
37	1	12	6	4	9	14
64	2	7	8	2	3	3
37	2	15	15	1	3	0
49	2	6	12	2	4	10
52	1	7	6	2	9	13
30	1	9	10	1	3	0
42	1	6	0	2	5	0
72	1	4	4	1	4	1
51	1	8	2	2	3	0
53	1	2	3	3	4	7
53	2	3	0	4	9	5
57	1	3	0	1	3	16
52	2	4	2	2	5	5
43	1	6	6	1	4	0
49	1	0	0	3	3	4
33	1	3	0	3	6	4
45	1	0	0	1	3	8
61	2	5	1	2	3	0
41	1	12	9	2	3	2
48	1	9	0	2	3	6
41	1	6	0	2	3	0
55	2	1	0	4	6	6
49	2	0	2	2	6	12
56	2	1	0	4	6	17
57	1	0	5	3	8	0
54	2	3	0	3	5	27
42	2	7	1	2	5	1
60	2	8	6	3	6	17
68	2	5	3	4	5	15
53	2	7	4	4	9	23
66	1	3	7	2	3	2
44	1	8	7	3	6	12
66	1	1	6	2	4	3
49	2	12	5	1	3	0
40	2	6	0	3	4	3
60	1	3	0	3	6	14
57	1	6	0	4	9	16
43	1	6	0	1	3	0
40	1	2	3	2	4	3
54	2	0	0	3	5	7
62	2	5	9	3	6	12
61	1	7	6	2	3	1
61	1	6	3	1	3	1
36	1	4	0	3	9	17
59	2	7	3	2	3	2
57	1	9	0	2	3	0
56	2	6	2	2	3	0
60	2	0	0	2	3	0
46	1	2	2	2	8	25
39	2	4	1	3	5	7
62	1	3	0	3	8	0
74	1	3	0	2	3	0
49	1	6	0	1	4	0
53	1	0	0	3	3	4
52	1	0	1	4	9	27
48	2	0	0	3	9	24
45	2	0	9	2	6	6
71	1	6	0	2	3	0
61	1	3	6	1	3	0
53	1	0	0	1	7	0
42	2	5	2	2	3	0
40	2	0	0	2	5	11
30	2	6	0	4	7	12
64	1	7	1	2	4	0
50	1	0	0	3	6	6
45	1	0	8	2	3	9
45	2	13	12	3	5	6
59	1	9	0	2	7	7
55	2	4	2	4	7	7
58	1	8	6	1	4	4
55	1	0	0	3	9	9
47	1	6	0	1	5	3
51	2	0	0	3	6	8
29	1	6	0	3	6	0
47	2	1	1	3	4	17
67	2	6	4	2	5	2
63	1	9	0	2	5	2
58	1	9	0	2	7	9
75	1	3	1	2	5	2
55	1	7	15	1	3	0
42	2	6	0	2	3	3
49	1	7	6	1	4	0
27	2	3	0	2	3	0
64	1	9	4	2	5	3
48	1	9	2	1	5	1
57	1	1	0	1	5	0
52	1	4	3	2	3	0
38	1	9	6	2	5	0
73	2	13	5	2	3	6
59	1	9	9	3	6	13
49	2	9	2	2	5	10
26	2	9	0	3	5	20
58	1	4	0	2	4	5
57	1	0	0	2	3	0
26	1	5	4	1	8	8
52	1	11	11	2	6	11
38	2	9	0	4	7	9
32	2	3	0	2	5	3
41	2	3	2	3	5	5
35	1	3	3	4	9	24
63	1	1	1	4	8	13
64	2	3	6	2	4	0
43	1	2	5	2	3	3
30	1	9	9	2	3	0
33	1	0	0	2	6	7
50	2	7	6	2	6	1
52	2	0	0	3	3	0
58	1	3	0	3	7	6
47	1	5	9	1	3	0
43	1	11	1	1	7	3
50	2	9	0	2	4	4
53	1	6	0	3	5	16
51	2	3	3	2	3	9
56	1	3	2	2	4	1
66	1	9	6	1	4	1
50	2	5	5	3	5	5
58	1	4	0	1	3	0
60	2	0	0	4	9	14
59	1	2	3	3	6	15
31	2	6	6	3	6	16
53	1	0	15	1	3	0
59	1	2	9	1	3	0
69	2	2	1	1	4	1
53	2	7	5	2	5	9
55	1	7	0	1	3	0
53	2	9	8	1	3	2
35	2	1	2	4	9	4
49	2	3	0	1	5	7
56	1	9	9	3	3	9
46	2	0	3	3	6	16
57	2	1	6	2	5	2
48	1	4	0	2	7	5
59	1	0	7	3	6	4
58	2	9	4	3	6	5
65	1	0	2	3	5	9
30	2	9	6	3	9	9
56	1	3	0	2	3	0
60	1	9	0	1	3	0
45	2	5	0	2	5	0
36	2	5	2	3	6	11
28	2	9	0	3	6	1
51	1	7	7	3	7	9
36	2	9	7	2	6	3
71	1	3	6	1	3	7
49	1	0	0	3	4	0
57	1	5	0	2	6	0
73	2	3	9	1	3	0
28	1	3	0	2	3	1
38	2	9	0	4	6	11
53	2	1	1	4	8	15
52	1	6	0	1	4	0
49	2	6	0	4	9	24
40	1	3	0	2	4	6
55	2	0	0	2	3	5
57	1	7	6	1	3	0
51	1	2	0	3	6	20
45	2	5	1	4	6	21
40	2	3	0	4	9	5
63	1	2	0	3	6	20
50	1	0	1	2	6	0
54	1	1	6	2	3	1
60	1	9	12	1	3	1
41	2	3	9	1	3	0
48	2	9	0	2	5	1
67	1	12	9	1	3	0
50	1	5	1	2	4	4
45	2	5	0	4	7	5
64	1	4	2	3	6	13
61	2	2	0	3	9	3
57	2	0	3	3	6	5
40	2	2	0	3	4	0
52	2	8	7	2	3	3
60	1	9	9	2	5	0
51	1	4	0	3	6	3
57	1	2	0	1	4	2
50	1	0	2	3	6	4
67	2	9	6	1	3	1
35	2	3	0	4	7	16
66	1	12	5	1	3	1
57	2	4	2	1	3	0
45	1	3	0	4	9	27
61	2	6	6	2	3	3
51	1	4	0	3	6	9
40	1	6	4	1	3	2
56	1	7	0	2	3	0
49	2	8	3	3	7	11
28	1	9	8	2	6	17
48	2	0	2	3	5	0
37	1	3	0	2	5	14
56	2	9	9	1	3	4
53	2	6	6	1	3	1
62	1	5	0	3	6	10
27	2	0	9	2	5	5
58	1	3	1	1	3	0
41	2	7	5	2	5	10
59	1	3	0	1	3	0
38	1	5	0	3	3	5
63	1	8	2	3	5	11
57	1	6	0	3	6	10
35	2	8	7	1	4	0
61	2	11	4	1	3	0
68	1	7	8	2	3	2
49	1	4	0	2	6	5
40	2	9	0	2	4	11
48	1	3	5	2	5	3
50	2	9	0	1	4	2
61	1	2	3	4	9	27
30	2	7	3	1	4	2
51	1	9	6	1	3	6
43	2	9	9	2	4	3
55	1	7	3	2	6	4
38	2	7	0	2	5	1
59	1	4	0	2	4	0
44	2	3	0	2	7	10
63	2	9	8	2	3	0
31	1	3	0	4	9	12
61	1	6	7	3	6	2
35	2	6	2	2	6	11
52	1	0	0	2	7	5
67	2	9	10	2	3	4
36	2	0	0	2	6	0
49	1	0	0	3	7	4
51	2	12	12	1	3	11
62	1	2	0	3	6	1
59	2	3	0	2	3	1
48	1	0	0	4	9	24
58	2	5	7	2	4	2
28	2	1	2	3	6	20
53	1	6	0	2	5	0
43	2	9	0	3	6	12
48	2	6	0	2	5	8
51	2	9	6	2	3	5
36	2	6	7	2	4	4
53	1	9	0	3	5	11
58	2	0	0	3	6	6
51	1	0	0	4	9	3
57	2	1	0	3	7	0
50	2	6	0	2	5	1
57	1	4	0	3	7	3
41	2	0	0	4	9	26
59	1	9	0	1	5	2
51	2	6	4	2	3	1
46	1	0	0	4	9	26
54	2	3	0	3	6	2
53	1	2	4	2	3	2
46	1	2	0	3	8	13
42	1	1	0	3	6	21
59	2	5	4	3	6	8
51	1	6	0	1	3	1
60	2	6	0	1	6	1
64	1	0	0	1	4	3
62	2	9	6	2	3	0
63	1	8	3	2	3	0
46	2	9	7	2	3	27
40	2	3	0	3	5	6
34	1	3	0	3	6	9
44	1	0	0	1	3	2
55	2	12	3	2	6	13
59	2	7	7	3	3	5
61	1	11	9	1	3	0
64	2	7	2	1	4	2
52	1	7	0	4	8	25
60	1	0	2	3	5	0
45	1	3	3	3	7	6
49	2	8	0	1	3	1
52	1	4	2	3	7	23
72	2	4	4	3	6	1
50	2	6	7	1	3	0
43	2	7	0	2	7	11
44	1	6	6	1	3	1
55	1	5	10	4	8	24
50	1	5	9	1	3	1
48	1	0	0	3	9	10
48	1	4	2	3	6	15
43	2	9	6	1	3	3
40	2	6	10	1	3	11
38	2	6	6	2	6	8
47	2	4	3	1	4	0
39	2	4	7	3	6	6
47	1	5	0	3	9	10
48	2	6	4	1	4	0
62	2	9	6	2	3	0
50	1	1	3	2	4	1
58	1	7	2	3	4	2
49	2	7	6	1	3	2
54	2	9	2	2	6	5
60	2	9	0	3	6	4
28	2	4	0	3	7	10
29	1	8	4	2	7	16
64	1	9	4	1	3	15
73	1	6	3	2	3	2
55	1	3	4	2	6	12
50	2	11	8	1	3	0
57	1	7	6	3	6	10
44	2	3	0	4	9	10
50	2	12	15	1	3	3
52	1	2	2	2	4	0
62	1	2	0	4	8	14
22	2	6	8	1	3	4
36	1	4	8	1	4	4
21	1	11	9	1	3	0
46	2	0	0	3	6	16
55	2	6	0	3	4	7
31	2	9	0	3	7	19
45	2	10	0	4	9	23
82	1	10	0	1	5	0
35	2	9	3	1	3	0
49	2	6	6	2	3	10
37	2	9	12	2	5	4
51	1	2	2	3	6	9
48	2	6	0	4	9	21
50	1	4	0	2	5	6
60	1	8	5	3	6	0
64	2	6	6	2	4	0
54	1	8	7	2	3	0
44	2	1	0	3	9	23
57	2	9	12	2	3	0
62	1	9	9	2	3	4
70	1	6	0	1	3	0
70	1	9	8	1	3	3
54	2	0	0	2	6	8
36	1	5	6	2	3	0
52	1	6	0	3	9	12
45	2	0	3	1	9	12
34	2	6	12	1	3	0
51	1	2	0	3	5	0
56	1	0	3	1	3	1
81	2	3	1	1	3	3
52	1	9	9	3	4	0
45	2	3	3	3	9	5
50	1	2	3	2	3	7
51	1	5	5	2	7	9
45	2	2	4	2	6	11
56	2	6	3	2	3	2
58	2	0	6	3	6	12
55	2	9	1	1	4	3
63	1	10	0	3	5	1
51	1	4	1	2	4	0
35	2	4	0	4	9	21
31	2	1	0	3	8	16
43	2	6	0	3	8	4
64	2	1	5	2	3	0
52	1	2	2	4	9	10
64	1	7	0	2	4	4
63	1	6	4	2	4	0
53	2	3	3	1	3	0
66	2	7	3	2	3	0
51	1	4	0	2	3	4
60	1	6	7	2	5	6
61	1	6	0	4	7	22
58	1	12	9	1	3	3
34	2	0	0	3	5	8
36	2	9	2	3	6	8
53	1	0	0	3	9	17
56	1	3	0	2	6	10
32	2	6	0	3	6	10
53	2	6	2	1	3	0
53	1	9	7	1	3	2
60	1	3	6	1	3	0
64	1	4	4	1	3	0
47	1	4	3	4	9	16
45	2	6	1	3	6	0
43	1	3	2	2	5	0
35	1	9	9	1	3	0
54	1	2	0	4	9	18
70	2	7	3	2	5	1
53	2	6	0	3	8	12
68	1	6	6	3	3	1
52	1	12	0	2	3	2
64	1	9	5	1	3	4
57	2	9	0	1	3	0
55	2	8	6	3	9	25
49	1	0	3	2	6	1
57	2	10	6	3	4	1
66	1	7	0	2	6	5
31	1	9	0	2	3	0
55	1	0	0	3	9	9
54	1	0	3	1	4	1
33	2	0	0	4	9	20
63	2	0	0	2	3	3
35	2	0	2	3	9	6
42	2	9	3	3	6	10
49	2	6	0	3	8	15
42	1	5	4	2	3	6
35	1	1	3	3	5	10
64	1	9	9	1	3	1
55	1	2	0	1	3	0
39	2	8	3	2	5	6
46	2	6	8	4	9	21
41	1	6	6	1	3	0
74	1	4	5	2	5	4
70	1	3	8	1	3	0
35	2	12	6	1	5	5
43	1	3	0	3	6	17
57	1	0	0	1	5	0
63	2	5	6	1	3	0
72	1	3	0	1	4	0
79	1	2	3	2	4	0
21	2	1	4	4	6	25
60	1	3	0	3	9	20
62	1	0	0	2	5	0
54	1	3	0	4	3	0
50	1	9	6	1	3	2
73	2	3	4	2	5	4
46	1	1	1	3	9	19
51	1	2	0	1	3	7
48	2	3	0	3	6	7
40	2	4	2	3	6	8
54	1	8	4	2	3	14
45	1	4	3	3	4	15
35	2	8	5	3	7	18
44	2	0	1	3	9	11
35	2	6	0	4	9	16
39	1	1	5	2	6	2
64	1	0	3	3	7	13
44	2	9	7	2	4	3
47	2	9	3	2	6	3
61	1	6	8	2	3	10
51	2	6	0	2	6	26
55	2	7	8	3	3	15
59	1	5	4	2	3	1
59	1	8	0	3	6	7
63	1	0	0	2	5	1
57	1	6	9	2	5	7
48	2	0	2	3	7	21
49	1	6	2	1	4	1
38	1	0	0	4	6	18
34	2	5	10	3	8	17
57	1	2	0	1	3	1
48	2	7	7	1	3	0
55	2	2	3	3	7	24
83	1	3	0	3	8	8
46	1	0	0	3	9	6
56	1	5	0	1	3	0
50	1	0	0	3	6	5
57	1	5	3	2	5	3
58	1	5	4	3	6	4
47	1	8	9	1	3	0
51	1	7	0	3	6	1
61	1	3	0	1	4	0
30	2	6	6	1	3	3
36	1	6	6	2	3	3
41	1	5	3	2	6	22
	2	9	2	4	9	27
58	1	9	5	2	4	0
57	1	1	2	3	6	14
53	1	12	7	2	3	1
41	2	3	4	1	3	0
47	2	10	9	3	6	10
45	2	2	0	3	4	2
50	2	2	3	3	6	4
62	1	9	3	1	4	3
56	1	3	0	2	4	0
45	2	3	1	2	4	0
78	1	3	6	2	6	3
22	1	3	0	4	9	22
45	1	0	0	4	3	0
51	1	11	12	3	6	3
60	1	3	0	4	5	7
55	1	0	0	2	3	0
53	1	2	0	2	6	5
64	1	7	3	2	5	3
42	2	2	4	1	3	6
52	2	5	1	3	7	12
50	2	7	3	2	5	6
60	1	5	0	1	3	2
60	1	8	4	2	5	1
50	2	2	0	4	9	9
58	1	8	3	2	5	1
55	1	3	0	4	9	3
31	2	0	1	2	4	6
58	2	8	0	3	8	14
55	1	3	3	1	3	0
50	1	5	0	4	9	21
55	2	6	9	2	3	0
38	2	5	2	3	9	12
50	2	6	0	4	7	6
46	1	0	0	4	6	0
52	2	8	5	3	7	3
22	1	9	6	2	3	0
48	2	9	6	3	6	12
28	1	8	6	3	6	5
32	2	12	10	1	6	12
29	2	0	0	2	3	1
51	1	9	9	2	3	9
54	2	11	7	1	3	0
41	2	6	0	3	6	6
54	2	3	0	3	8	5
44	1	6	0	3	3	7
30	1	0	0	2	3	7
31	1	0	0	2	4	4
47	2	7	1	2	8	4
38	2	3	3	4	9	19
67	1	5	0	3	4	9
57	1	4	1	2	6	4
40	1	3	0	4	9	27
66	1	5	0	3	5	3
29	1	0	0	4	8	10
35	2	2	4	3	6	16
55	1	9	6	2	3	0
39	1	6	10	3	9	16
56	2	6	6	2	5	1
50	1	5	8	2	5	7
51	2	3	3	3	9	0
54	1	0	0	1	3	0
49	1	10	5	2	3	3
61	2	3	0	1	4	0
39	2	5	0	2	4	11
54	1	6	0	4	7	20
59	1	3	0	1	4	1
43	1	3	0	4	9	18
54	2	9	2	2	4	0
49	1	0	0	4	3	8
54	1	7	10	1	3	2
42	1	0	0	3	7	8
44	1	6	7	2	6	7
50	2	9	1	3	7	18
48	2	9	9	2	4	3
75	1	6	0	1	5	0
41	2	0	0	2	7	7
59	2	6	6	1	4	3
59	1	0	0	2	5	11
34	2	5	0	4	7	13
47	2	6	1	3	6	4
78	1	1	0	4	9	12
48	2	9	8	1	3	3
66	2	2	2	2	4	0
63	1	7	7	2	3	2
56	3	0	0	1	5	0
58	2	7	9	1	3	16
45	2	9	7	1	3	0
56	1	0	3	2	5	0
58	1	7	3	3	6	11
45	2	5	2	2	6	7
39	1	0	0	3	5	20
51	1	2	0	3	6	5
29	1	6	0	3	6	0
74	2	9	5	1	3	1
55	4	8	8	4	8	7
59	2	3	0	3	7	9
55	1	9	3	1	3	1
28	2	5	0	2	3	14
49	2	9	3	3	6	9
47	1	0	0	4	6	0
59	1	0	0	2	3	12
57	1	3	2	3	8	14
59	1	6	4	1	4	4
43	2	2	0	2	9	5
51	2	4	0	2	4	10
58	1	4	6	2	4	0
53	1	9	0	2	5	3
34	2	7	8	3	6	10
34	2	1	5	4	9	18
57	2	0	2	1	6	21
38	2	6	4	1	4	4
53	1	3	0	3	6	17
22	2	6	9	2	6	7
49	1	6	0	4	7	4
53	1	3	0	3	5	11
50	1	9	7	1	4	2
79	1	7	2	2	4	4
45	2	6	2	2	3	1
48	2	4	1	1	7	4
64	1	10	7	1	3	0
49	1	0	0	4	9	27
52	1	3	0	1	5	2
45	1	6	0	4	7	15
62	1	4	4	3	6	6
62	1	7	0	2	4	9
57	2	6	2	2	3	0
41	1	0	0	1	3	2
50	2	9	3	1	5	0
33	2	7	3	3	5	1
53	1	8	0	2	6	5
56	2	0	0	4	9	27
36	2	4	6	3	6	2
53	2	2	2	4	8	11
44	2	8	3	2	3	3
22	2	7	2	2	6	14
46	2	8	3	1	3	0
46	1	0	2	1	3	11
43	1	6	7	1	3	2
57	1	6	1	2	4	8
45	2	2	8	3	7	17
50	2	3	0	4	9	13
58	1	3	3	3	5	4
20	1	9	6	3	9	10
58	1	9	10	1	3	0
58	1	6	0	3	6	2
30	1	0	1	4	9	4
45	2	7	7	2	6	8
36	1	0	0	2	4	10
69	1	8	5	1	3	0
42	2	7	0	2	4	0
47	1	2	0	2	5	3
57	1	7	7	2	5	4
54	2	1	11	2	3	8
56	1	9	9	1	6	10
51	1	3	8	1	3	0
57	1	8	0	3	6	10
44	1	7	0	2	6	0
28	1	5	6	2	6	1
50	1	0	0	3	3	4
46	1	7	6	3	5	6
49	1	3	0	2	3	0
63	1	0	2	2	6	5
63	1	9	6	1	3	0
45	2	4	0	3	9	8
55	1	0	0	2	7	11
38	1	9	5	3	5	16
57	1	4	0	1	3	0
52	2	9	0	2	5	2
76	1	10	7	1	3	1
59	1	3	4	3	7	21
36	2	0	2	3	5	10
44	1	3	3	2	6	2
54	1	3	0	2	3	1
47	1	0	0	3	6	9
58	1	3	0	3	5	3
55	2	6	5	1	5	0
45	2	7	4	2	3	0
74	1	3	10	1	3	1
70	1	6	0	2	6	2
62	1	8	7	1	3	0
52	1	9	4	2	3	5
22	2	2	2	3	8	3
56	2	8	0	3	4	11
74	1	7	1	2	4	0
45	1	3	2	3	5	14
30	2	6	0	4	8	7
41	1	8	0	2	4	0
50	2	6	2	3	6	5
57	1	4	3	1	3	0
61	1	5	6	2	3	0
74	1	5	3	2	3	2
51	2	8	4	2	3	8
40	2	9	9	2	3	3
55	2	5	2	1	6	8
64	1	2	0	3	7	19
35	1	0	0	4	6	27
61	2	5	0	2	4	0
39	1	10	7	3	9	22
47	1	2	0	1	3	0
39	2	0	0	4	9	25
61	1	0	0	2	3	4
53	1	0	0	3	9	3
58	2	3	3	1	3	6
69	1	3	3	2	3	0
47	1	2	0	2	4	0
51	2	7	4	3	9	2
46	2	9	7	2	4	0
59	1	5	3	1	4	0
50	1	8	9	1	3	0
51	2	6	0	2	5	0
45	1	7	8	2	6	8
50	2	10	0	2	6	14
63	1	9	9	1	3	0
45	1	0	0	4	9	18
41	2	3	9	3	8	5
29	2	7	9	1	3	0
52	1	1	1	3	6	18
30	1	0	0	2	4	13
53	1	0	0	4	9	0
59	1	5	0	2	4	2
29	2	4	0	2	7	5
56	2	9	3	3	6	7
41	1	6	6	3	6	9
47	1	5	6	3	6	11
42	1	9	0	2	5	1
49	1	0	12	3	6	0
49	1	4	0	2	4	1
53	1	8	0	3	6	6
54	2	3	0	4	9	18
58	2	8	5	1	3	5
46	2	6	3	3	6	7
47	2	0	3	3	6	4
41	2	7	0	2	4	13
53	1	1	1	3	6	5
53	2	9	6	2	3	3
62	1	9	0	3	6	4
32	1	9	9	1	3	2
48	1	9	3	1	3	0
57	1	1	3	4	8	15
57	1	5	6	3	7	10
20	2	9	3	3	8	8
43	1	2	1	3	6	4
72	1	5	0	2	4	4
53	2	0	6	2	4	0
22	1	8	8	4	9	18
28	2	8	6	2	4	2
66	1	0	0	1	5	9
56	1	9	0	2	6	6
34	1	3	9	1	3	0
45	2	3	1	2	3	0
52	1	5	0	1	3	1
52	2	9	5	2	9	15
59	1	9	4	2	6	5
62	1	1	0	2	3	6
52	2	5	7	3	4	9
42	1	0	0	4	8	16
57	1	4	3	1	3	1
59	1	10	9	1	3	1
51	1	0	0	3	6	13
43	1	6	0	2	4	0
52	2	3	2	3	6	22
51	3	5	6	2	3	2
41	1	0	6	4	8	25
44	2	9	6	2	3	7
46	2	9	9	2	3	0
57	1	0	0	2	5	3
41	2	3	0	2	5	1
26	2	9	3	2	4	9
60	2	1	0	3	7	6
78	2	5	4	2	3	3
52	2	9	9	1	3	0
52	1	5	0	4	9	10
68	1	9	2	1	5	0
44	1	5	0	4	9	2
24	1	6	6	2	4	7
68	1	5	0	1	4	2
55	2	1	0	4	9	16
50	1	5	2	3	9	10
44	2	2	3	2	4	2
52	2	4	9	2	3	0
53	2	6	2	1	3	0
48	2	1	1	2	8	3
62	1	7	0	2	6	0
30	2	6	6	2	5	11
73	1	12	0	3	6	2
46	1	9	6	2	6	5
54	1	4	7	2	6	1
46	2	6	0	1	3	2
61	1	0	9	1	4	4
47	1	9	3	1	4	4
37	2	4	3	4	9	21
39	2	9	6	1	7	12
55	1	0	0	4	9	23
52	2	7	0	2	6	6
42	2	12	10	1	3	1
47	1	6	0	1	9	25
49	1	6	8	2	3	0
30	2	3	6	1	3	0
35	1	1	0	3	6	18
63	1	9	6	1	3	0
33	2	6	2	3	7	3
56	1	4	3	3	6	3
64	2	5	0	2	4	0
40	2	3	2	2	3	0
35	2	3	0	3	6	27
41	2	6	0	2	7	11
42	2	3	0	4	9	2
69	1	0	3	2	3	1
45	1	9	2	3	6	16
59	2	6	6	2	3	2
34	2	0	0	4	8	2
35	1	0	4	3	8	13
49	1	0	0	4	9	22
71	1	6	6	1	3	0
25	1	9	0	1	3	8
50	1	9	5	2	6	2
23	2	12	9	2	5	5
74	1	9	0	2	3	2
57	2	7	3	2	3	0
47	2	4	0	2	5	8
45	2	6	0	2	9	14
50	1	0	0	2	6	3
46	2	9	4	4	8	21
53	1	7	2	3	4	4
56	1	5	0	3	7	4
49	1	3	2	3	6	15
33	2	3	0	4	9	22
58	1	9	6	2	5	4
49	1	9	9	1	3	0
52	2	3	3	3	6	4
26	2	10	4	3	8	0
38	2	8	3	4	7	9
56	2	3	7	2	4	6
41	1	1	2	3	5	15
41	1	9	5	2	3	3
46	1	10	10	2	5	0
53	2	6	0	1	3	1
32	2	12	0	3	6	1
39	2	3	2	1	4	4
36	2	9	9	3	4	12
60	1	9	10	1	3	0
40	2	3	0	4	8	15
53	1	6	6	3	6	3
75	1	6	3	2	5	3
47	1	3	0	2	8	22
40	1	4	1	2	6	11
44	1	3	1	2	6	5
59	1	4	0	3	7	9
56	1	4	3	1	3	0
46	2	6	6	1	3	5
47	2	3	0	1	5	0
44	2	9	4	2	3	0
62	1	3	2	3	5	1
34	2	8	9	2	4	7
51	1	4	0	3	9	12
56	2	3	3	2	6	4
43	1	0	1	3	4	2
46	1	1	7	1	3	2
63	1	9	6	1	3	0
52	1	6	0	2	6	7
49	1	12	9	3	6	4
52	2	0	3	3	6	8
61	1	0	0	1	6	9
53	1	0	3	3	6	17
63	2	3	0	2	6	3
64	1	6	3	2	5	3
55	1	0	0	3	6	15
47	2	10	7	1	3	0
62	1	0	3	3	5	1
53	1	13	9	2	4	5
56	1	6	0	3	6	0
63	2	5	7	2	4	7
51	2	0	0	3	9	7
55	2	7	0	2	4	17
45	2	9	2	3	6	3
48	2	4	0	3	8	7
54	1	7	4	1	3	1
35	1	3	6	3	6	6
39	2	3	3	4	9	7
53	2	2	3	2	6	5
57	1	6	6	2	4	5
58	1	10	8	2	3	2
49	2	6	0	2	5	6
60	1	6	12	3	5	0
69	1	3	1	1	3	1
57	1	9	8	2	5	0
37	1	4	3	4	9	24
44	1	4	4	2	6	0
53	2	6	0	3	9	4
36	2	8	6	1	4	0
64	1	6	0	2	3	4
35	2	7	0	4	9	27
60	1	3	3	2	7	7
55	2	6	0	2	6	2
36	2	0	12	3	6	12
62	2	5	2	2	6	5
60	1	5	1	3	8	8
52	1	9	0	3	7	1
41	1	0	0	4	9	22
31	2	0	0	2	5	2
40	1	10	6	2	4	1
25	2	5	4	3	5	7
37	2	2	7	3	5	4
50	1	6	1	3	6	19
64	1	9	0	3	5	0
49	2	5	8	2	4	4
47	1	5	6	3	5	1
61	1	0	0	4	7	26
46	2	2	0	4	9	17
61	1	3	3	2	6	9
44	1	1	1	3	6	5
63	2	9	6	2	3	11
42	2	4	0	3	3	8
47	2	1	0	3	9	27
58	1	4	0	3	6	4
62	1	6	10	2	3	1
25	2	1	6	2	6	24
36	1	1	0	4	7	15
35	1	4	3	2	6	15
48	1	0	0	3	6	9
31	1	0	0	2	7	7
	1	8	8	3	8	1
67	1	1	0	3	9	13
49	1	2	0	1	5	3
47	2	9	6	2	3	0
34	2	11	6	1	3	0
49	1	9	1	2	4	2
37	1	0	7	3	6	27
46	2	5	4	1	6	5
47	1	0	0	1	3	0
52	2	4	0	2	6	7
27	2	5	0	4	9	26
68	2	6	6	1	3	0
40	1	7	4	3	3	8
38	2	6	2	3	6	10
51	1	6	0	2	4	0
65	1	9	3	4	9	20
47	1	0	0	2	3	0
51	1	0	0	4	3	9
53	1	4	0	4	9	12
52	1	6	0	2	7	7
31	2	0	3	2	6	18
54	1	1	0	2	6	5
51	1	6	0	2	3	9
31	1	6	0	2	6	5
45	1	8	4	1	3	0
27	2	8	0	3	8	11
25	1	0	4	3	7	16
49	2	2	0	2	3	3
48	2	0	15	2	3	0
54	1	6	6	3	7	7
61	1	4	2	2	4	1
38	2	9	6	2	6	0
35	2	4	8	3	7	8
51	1	12	8	1	3	2
53	1	6	0	2	6	2
56	2	3	5	3	6	2
34	2	4	0	3	6	10
53	1	0	0	3	9	5
62	1	3	5	2	3	0
70	1	11	0	4	9	7
31	1	3	0	2	6	4
48	1	3	0	1	5	4
45	2	3	2	3	7	6
60	1	14	6	2	3	3
40	2	3	0	3	7	9
48	1	4	1	4	9	15
50	1	6	2	1	3	0
55	2	9	0	2	6	0
61	1	3	0	1	3	4
30	2	0	0	4	9	17
49	1	2	7	1	3	2
61	1	2	2	3	8	24
52	2	5	2	4	9	21
51	2	8	2	2	4	4
34	2	5	0	2	4	5
57	1	9	9	2	3	0
43	2	5	3	2	3	0
45	2	2	1	2	4	6
41	1	9	0	2	3	4
49	2	12	2	1	3	4
58	1	0	0	3	9	10
34	2	6	3	1	5	1
38	2	7	15	2	3	13
61	1	5	0	2	6	1
58	1	6	6	1	3	0
64	1	8	0	1	3	0
54	1	4	3	3	7	12
64	1	5	6	2	3	6
69	2	3	1	4	8	10
50	1	2	4	2	3	2
49	1	9	0	2	3	2
57	2	6	6	2	3	12
47	2	3	5	3	7	3
34	1	3	0	1	4	2
22	2	9	6	3	6	9
65	1	10	10	2	4	6
49	2	3	3	2	7	4
34	2	9	5	2	3	2
43	1	5	3	2	4	0
48	1	3	6	2	5	0
57	1	3	3	4	9	1
55	1	10	15	1	3	0
49	2	5	0	2	4	7
52	2	4	6	1	3	0
39	1	0	0	3	6	20
60	1	6	10	1	4	2
37	1	3	2	1	3	2
50	1	9	9	1	3	2
37	2	9	8	1	3	9
60	1	3	7	2	3	1
32	1	6	0	4	6	1
55	1	5	0	3	6	3
57	1	2	0	2	5	0
32	2	7	13	2	6	14
50	2	7	6	3	5	3
26	2	0	0	2	6	0
59	1	3	0	2	6	2
63	1	1	0	3	9	8
52	1	7	3	2	3	1
45	2	10	9	2	3	4
32	1	8	5	2	6	9
25	2	9	0	3	6	4
35	1	9	11	2	5	2
51	1	3	2	4	7	16
40	2	9	13	2	3	8
75	1	7	2	3	6	7
25	2	7	6	2	4	3
21	1	7	9	2	6	5
51	2	4	5	2	3	2
67	1	10	7	1	3	2
53	2	5	2	3	6	7
45	1	2	0	2	4	6
47	1	10	4	2	6	13
24	3	0	0	4	9	22
51	1	1	2	4	9	22
76	2	2	1	3	6	11
43	1	3	3	1	3	0
60	1	9	2	1	3	2
56	2	10	8	1	3	0
64	1	3	0	2	6	3
54	1	9	2	1	3	0
40	2	6	0	2	5	2
44	1	6	3	2	3	1
59	1	2	0	2	5	0
44	1	3	0	3	9	23
49	1	0	0	3	6	2
42	2	8	9	2	3	0
64	1	7	0	1	5	0
48	2	5	0	2	4	8
45	2	0	0	4	9	27
49	2	9	2	1	4	0
33	1	6	0	3	6	11
29	2	9	6	2	5	4
44	1	3	0	3	7	18
56	1	9	6	2	5	1
49	1	5	0	1	5	0
37	2	0	0	2	7	6
57	1	4	0	4	9	12
70	2	1	3	3	7	5
46	2	0	3	3	8	4
29	2	5	5	1	4	5
56	1	9	6	2	4	1
52	1	3	5	2	5	1
45	1	7	5	2	3	3
65	1	7	0	1	5	3
59	1	3	3	2	3	3
42	2	5	2	1	4	7
37	3	9	5	2	6	9
62	1	13	15	1	3	0
57	2	12	3	1	3	5
50	1	2	0	2	7	15
62	2	3	3	3	5	2
45	2	12	9	1	4	2
66	1	3	0	2	3	2
33	2	7	0	4	6	11
48	2	9	10	1	3	1
61	1	7	2	2	6	7
66	1	5	0	2	5	1
52	2	5	4	1	4	11
50	2	6	0	2	3	0
56	1	4	0	3	8	7
45	2	9	8	1	3	2
50	1	2	2	4	9	9
42	1	9	9	3	9	9
48	2	6	3	2	4	1
69	2	8	0	1	3	0
55	1	4	5	3	7	4
58	2	2	0	4	7	11
35	2	3	3	3	3	6
53	1	0	0	4	9	13
42	1	4	0	2	3	5
45	1	12	6	2	4	2
64	1	0	0	2	3	6
61	1	4	0	3	4	1
59	1	6	0	3	6	4
43	1	2	1	4	9	21
54	1	3	3	2	6	8
60	1	5	0	3	7	0
32	2	10	6	2	3	2
59	1	0	1	2	5	0
62	1	7	9	2	6	0
35	2	9	9	1	3	0
35	1	6	2	3	7	10
46	1	0	0	3	7	14
34	2	3	5	3	6	9
36	1	3	4	3	7	11
60	1	9	0	3	9	16
45	2	3	0	3	3	7
41	2	0	0	3	9	8
49	1	5	4	2	5	4
30	1	6	0	2	3	8
42	2	7	2	2	6	1
32	1	6	0	4	8	5
44	1	1	0	4	9	16
59	2	9	8	2	4	0
63	2	7	7	2	5	7
56	2	12	6	3	5	8
54	1	8	6	1	3	4
38	2	7	0	4	9	16
53	1	4	0	3	4	3
47	2	3	0	3	9	12
42	1	1	0	3	9	15
75	1	4	0	2	4	8
43	2	5	4	3	7	1
56	2	0	2	3	6	16
28	2	7	6	1	3	0
53	1	0	0	4	9	17
54	1	9	0	2	4	4
36	2	6	3	4	9	27
47	1	6	4	3	9	18
38	2	9	9	2	4	0
64	1	3	0	3	6	25
36	1	9	9	1	3	0
71	1	6	8	1	3	0
37	2	3	6	4	7	20
39	2	4	4	2	8	4
38	1	0	0	1	3	1
60	2	10	6	2	3	0
55	1	0	0	3	7	7
60	1	9	9	1	3	0
38	1	10	0	3	6	6
63	1	3	0	3	5	9
87	1	9	9	1	3	0
45	2	8	6	3	7	8
46	1	5	0	2	5	15
57	2	9	7	2	3	0
49	2	1	3	4	9	11
57	1	7	6	2	6	1
63	2	5	7	1	3	1
59	1	12	13	1	3	0
68	2	6	0	1	4	1
39	1	2	2	2	7	11
61	1	7	8	2	4	4
46	2	3	3	1	6	0
47	1	4	0	2	3	0
61	2	4	0	3	9	10
29	1	0	0	2	5	12
54	1	5	5	2	3	5
45	2	2	0	3	5	7
59	2	0	5	1	3	1
46	2	9	0	1	5	5
22	2	7	7	4	9	27
60	1	4	2	4	9	27
56	2	12	6	2	3	2
43	2	9	0	3	5	0
40	1	6	0	4	8	7
71	1	2	1	2	5	1
47	1	8	7	2	6	8
29	2	1	2	3	9	19
31	2	9	6	2	7	3
50	2	7	4	2	5	6
60	2	2	1	3	6	14
60	2	9	9	2	3	3
52	1	0	0	2	4	10
46	2	10	6	3	6	1
48	1	2	3	2	5	3
61	1	3	0	3	9	11
58	2	6	9	1	3	0
28	1	5	0	2	6	4
63	1	8	7	2	3	3
45	2	6	1	1	3	1
59	2	4	1	3	6	15
56	1	6	0	4	5	10
46	1	6	8	2	4	2
59	2	0	0	2	3	0
56	2	8	4	2	3	4
57	1	4	3	2	6	20
45	1	9	5	2	9	2
52	2	9	0	2	5	5
55	1	2	0	1	4	1
36	2	3	3	2	6	10
34	2	9	8	2	3	3
74	1	6	7	1	3	6
55	1	9	6	2	3	2
68	1	2	0	3	6	17
43	1	0	0	3	6	18
49	1	0	0	1	7	0
49	1	6	2	2	9	26
48	1	7	6	1	3	0
53	2	0	0	4	9	16
33	2	7	7	2	5	5
48	1	0	0	3	5	19
44	1	5	3	3	8	9
77	2	4	4	2	4	1
42	1	2	2	3	6	12
57	2	0	0	2	3	3
29	2	3	6	2	4	3
22	2	5	3	1	3	0
57	2	8	0	3	6	18
47	1	10	9	1	3	2
47	1	8	8	3	4	0
59	2	7	3	2	5	11
39	2	0	0	4	9	13
49	1	0	3	1	6	3
77	2	9	7	2	3	0
39	1	9	9	1	3	2
52	2	9	0	3	7	7
69	1	3	3	2	6	1
48	2	6	0	4	6	7
49	1	2	0	1	7	3
39	1	0	0	2	3	1
46	1	0	3	4	8	26
67	1	3	0	3	6	0
40	2	8	11	3	5	7
48	2	4	4	3	4	12
61	1	4	2	3	7	8
61	1	4	0	3	7	15
59	2	6	0	2	4	1
53	1	7	6	3	8	4
49	1	9	3	3	5	2
42	2	4	0	3	6	19
54	2	1	0	2	5	0
60	1	6	2	1	3	0
36	1	7	6	1	3	0
36	2	6	6	1	3	5
32	2	7	8	3	5	7
57	1	4	2	2	3	6
49	2	1	2	3	6	13
59	1	0	0	4	9	18
33	1	4	9	2	4	6
46	2	15	15	1	3	0
59	1	2	5	3	7	14
50	2	3	0	3	9	22
51	2	8	0	3	9	5
62	1	6	7	2	3	5
55	2	0	1	3	8	5
48	1	6	5	3	5	0
49	2	4	0	3	7	16
34	2	4	9	1	5	7
24	2	7	6	3	6	8
26	1	4	9	4	4	4
42	1	2	0	4	9	27
57	1	0	0	3	4	8
58	2	7	5	1	3	5
49	2	6	3	2	4	2
30	2	9	0	2	5	4
35	2	2	3	3	5	3
29	2	4	11	2	4	2
35	2	9	0	4	7	10
54	1	3	0	2	8	1
44	2	5	4	2	5	4
58	1	3	0	3	6	6
55	1	6	0	2	5	0
49	2	10	7	1	3	2
73	1	7	6	3	5	12
57	1	0	0	4	9	18
45	2	10	0	2	6	4
56	1	1	0	4	6	14
51	1	7	11	2	3	3
48	2	0	0	4	9	6
72	1	5	7	2	3	3
34	1	9	2	1	6	7
56	1	0	0	3	9	7
42	2	2	0	3	7	11
45	1	9	3	3	9	19
70	1	2	1	1	3	0
50	2	6	6	2	6	8
46	1	6	9	2	3	0
55	1	7	3	2	7	5
49	1	1	0	3	6	4
49	1	6	0	3	8	19
50	2	6	0	2	3	8
63	1	2	0	3	5	13
50	2	7	2	3	4	14
54	1	3	2	4	9	16
68	1	9	7	2	3	0
61	2	7	5	2	3	1
47	2	1	2	3	9	5
34	2	12	4	1	3	6
55	1	6	2	2	6	11
44	1	0	0	3	9	21
50	2	7	3	4	6	19
56	2	13	0	2	4	1
49	2	8	3	3	7	5
57	1	9	9	1	3	2
46	2	10	9	2	5	6
39	2	7	9	2	3	1
39	2	4	4	1	3	0
29	2	3	0	2	4	0
56	1	9	0	3	8	8
23	1	6	6	3	6	16
46	1	6	3	2	5	0
40	2	4	4	3	6	6
57	1	7	3	2	5	1
35	1	0	0	2	3	0
41	1	3	0	4	9	18
39	2	13	5	3	7	4
60	2	3	3	3	6	8
56	1	10	4	1	3	10
54	1	4	0	2	6	6
52	2	2	0	3	5	11
41	2	4	5	2	4	0
56	1	6	0	1	3	1
53	2	8	6	2	3	0
48	2	9	0	3	7	8
41	2	6	6	1	3	0
38	1	6	0	4	9	15
63	2	6	2	1	4	2
37	1	9	0	1	4	6
55	2	4	9	2	6	6
60	2	11	2	3	6	2
57	2	6	6	3	3	0
20	2	9	12	2	6	9
58	1	8	0	1	3	1
30	2	3	4	2	5	0
68	1	0	3	2	4	4
58	2	1	3	3	9	10
53	2	7	7	4	7	6
64	2	2	0	3	6	3
44	1	9	9	2	7	3
56	2	6	9	1	3	3
47	1	5	7	4	9	26
61	2	9	5	2	4	1
30	4	6	0	3	4	1
59	1	6	0	3	9	9
53	1	8	9	1	3	6
44	2	0	0	4	8	19
29	2	0	2	4	9	24
35	2	6	7	3	4	1
68	2	9	9	2	5	0
52	1	0	6	1	3	2
48	1	0	0	2	3	2
58	2	9	4	2	4	1
44	2	2	0	4	9	25
80	1	11	9	1	3	1
56	1	12	0	1	4	3
43	2	6	6	2	3	11
62	1	5	0	2	3	0
53	1	3	0	2	5	0
56	1	8	0	1	4	1
63	1	6	7	2	5	2
80	1	0	9	2	3	2
28	2	6	9	4	6	7
49	2	5	4	3	9	16
59	2	6	0	3	6	13
34	2	0	3	2	6	16
66	1	2	2	2	4	0
77	1	7	4	2	5	4
62	1	6	0	4	9	18
53	1	0	0	3	7	16
54	1	9	0	3	6	2
36	1	0	9	2	6	4
47	2	11	6	2	4	2
50	1	6	0	3	6	6
55	2	12	0	2	3	0
41	1	4	1	3	3	3
31	1	0	0	4	9	6
60	2	6	6	2	3	11
49	2	6	2	2	4	0
62	2	9	4	1	4	1
35	2	9	12	1	3	0
43	2	7	0	4	8	21
35	2	7	2	4	9	18
47	1	9	0	2	3	1
64	1	5	0	2	4	1
47	1	9	0	2	4	7
35	1	3	0	2	3	2
27	2	3	8	2	5	4
22	2	6	6	3	6	10
49	2	9	2	2	6	11
46	2	1	1	4	9	16
47	1	2	0	4	9	21
51	2	6	3	4	9	19
45	2	6	0	2	4	2
59	1	9	9	1	3	0
55	1	9	0	2	6	2
58	1	8	3	1	3	0
33	2	8	0	3	5	8
46	1	3	4	1	3	0
50	1	0	4	1	3	3
59	1	10	5	1	4	1
48	2	8	3	3	6	12
43	2	6	0	2	6	8
29	2	10	3	1	6	0
33	1	0	0	2	6	8
59	1	4	3	1	3	0
39	2	2	0	4	9	11
59	2	3	3	2	6	15
44	1	6	0	3	7	5
56	2	4	6	1	3	0
45	1	9	0	1	4	0
60	1	3	0	2	4	0
57	1	3	3	2	4	2
62	1	3	3	2	3	0
42	2	8	0	3	6	7
44	1	12	9	2	3	0
49	1	0	0	4	8	12
36	2	10	7	3	5	6
48	1	3	12	1	3	1
51	2	2	0	3	7	7
49	2	7	9	2	3	4
57	1	3	2	1	3	1
44	1	9	0	3	7	7
38	2	7	3	4	7	22
21	2	9	0	2	7	7
40	2	3	3	3	6	6
61	2	9	9	1	3	1
32	2	4	3	3	6	7
44	1	10	4	1	4	0
60	1	7	0	4	8	13
49	1	6	0	2	6	9
44	1	7	6	4	9	17
58	1	0	0	2	6	8
44	2	0	0	3	6	5
33	2	8	3	2	6	4
35	2	9	1	1	4	6
29	2	5	0	3	9	5
49	1	0	6	3	4	0
62	1	5	6	1	4	2
57	1	6	3	2	7	5
60	1	9	0	3	9	9
53	1	8	6	3	5	6
35	2	9	7	2	5	4
48	1	3	3	3	3	0
38	2	7	4	1	6	9
33	2	10	5	2	7	13
49	2	9	6	2	5	3
32	2	9	7	2	3	2
53	1	3	2	1	3	6
56	2	4	0	2	4	3
45	1	0	0	1	5	7
53	1	3	4	2	4	7
51	2	4	1	2	4	2
46	1	0	0	3	8	5
29	2	8	0	2	3	6
49	1	5	0	2	5	0
55	1	3	6	3	5	11
52	1	8	9	3	6	1
44	2	8	4	2	4	0
48	1	9	0	2	7	5
58	2	7	9	1	3	0
32	2	12	12	1	4	0
46	1	0	0	3	8	7
50	2	7	7	2	6	4
23	2	6	6	2	3	6
52	1	4	2	1	3	0
52	1	8	3	4	7	14
43	1	4	0	4	9	10
52	2	4	5	1	3	0
61	1	1	0	3	8	14
62	1	3	0	2	3	1
45	1	3	6	3	6	9
34	2	0	0	1	9	27
49	2	9	2	3	5	5
33	2	7	8	2	5	3
44	2	9	9	1	3	2
51	1	9	0	3	6	7
50	2	0	0	2	5	0
56	1	4	2	3	5	0
64	2	5	3	1	3	0
29	2	8	10	1	4	5
50	1	5	3	3	5	0
63	1	0	0	2	4	0
52	2	9	9	2	5	3
28	2	7	6	3	5	6
58	1	7	0	2	6	3
51	1	4	3	2	8	3
42	2	9	0	2	5	1
62	1	7	6	2	4	0
53	1	5	6	1	5	8
55	2	3	3	1	4	3
39	2	1	0	3	6	10
34	2	12	8	1	5	2
52	1	0	0	4	6	4
57	1	3	0	2	4	0
28	2	15	9	2	5	5
58	2	0	0	3	6	5
58	1	5	0	1	4	1
22	2	9	12	2	3	2
56	1	1	3	2	4	0
54	2	6	0	3	7	3
64	1	6	0	3	6	13
58	1	3	0	3	7	5
25	2	7	9	1	3	1
54	2	1	4	2	5	5
57	1	3	3	2	3	5
56	1	3	2	3	6	12
52	2	9	3	2	3	0
50	2	8	4	4	9	19
49	1	6	3	3	5	7
59	1	2	0	3	3	10
50	1	6	6	1	3	0
45	2	9	9	3	3	1
39	2	4	5	3	5	6
62	2	8	6	1	3	1
39	1	8	0	1	3	0
55	1	6	6	2	6	1
50	2	9	9	2	6	18
50	2	6	6	1	3	0
45	2	8	6	3	6	6
47	2	11	7	2	5	7
46	1	0	0	4	9	21
57	1	0	0	2	5	1
33	2	1	0	2	7	12
50	1	11	6	2	5	6
52	2	4	0	2	6	6
47	1	0	0	4	9	18
60	1	8	8	1	3	0
48	2	6	6	2	5	1
46	2	3	0	4	9	18
62	1	8	0	2	3	3
53	1	0	0	3	6	23
58	1	4	0	4	5	8
49	2	4	0	3	7	2
63	1	7	6	1	3	1
55	1	0	1	1	7	0
54	1	6	12	1	3	4
60	1	5	6	1	3	6
58	1	3	0	4	7	1
42	1	6	0	2	3	1
54	1	6	6	2	4	6
57	1	11	3	2	3	1
42	2	3	0	4	9	18
48	2	0	0	4	8	19
48	1	6	6	3	5	5
32	2	3	0	3	7	1
26	1	3	3	4	9	16
46	1	9	0	2	4	2
60	1	5	2	3	7	21
59	2	4	0	4	9	9
48	2	2	0	3	8	14
52	1	2	3	3	9	8
60	1	6	2	2	5	7
39	2	10	9	2	6	8
47	1	3	0	3	5	2
64	2	9	0	3	8	7
62	2	9	2	1	7	0
55	2	3	5	2	3	0
39	2	9	3	3	6	6
62	1	3	2	2	3	8
37	2	6	8	4	9	10
39	1	0	0	2	5	8
56	1	0	0	3	5	2
35	2	5	0	4	9	16
49	2	9	3	2	3	2
53	2	1	0	3	6	11
52	2	1	7	1	3	1
57	1	11	0	3	7	5
56	1	5	0	1	5	13
59	1	4	5	1	3	4
45	1	8	0	3	7	6
59	1	6	8	1	3	0
53	1	5	2	2	4	0
43	2	3	3	1	3	0
50	1	9	9	2	3	16
44	2	3	0	3	6	3
52	1	6	4	3	6	3
55	1	9	3	2	3	0
47	2	5	0	1	8	1
62	1	12	6	2	4	1
46	2	0	0	3	9	15
64	1	3	2	3	8	7
37	2	0	0	4	5	1
35	1	8	3	2	6	2
46	1	12	4	3	6	6
47	1	0	0	3	6	6
45	2	3	4	2	3	5
61	1	3	3	3	5	7
61	2	5	12	1	3	11
52	2	0	0	3	6	18
57	2	3	2	2	4	13
60	1	4	9	2	3	0
62	2	6	2	2	3	3
57	1	0	4	2	3	1
53	1	4	0	2	4	0
28	2	4	3	3	6	18
26	2	11	8	2	3	6
46	1	5	0	1	4	2
49	2	9	2	2	4	8
51	2	9	0	1	5	3
60	1	6	3	1	3	2
58	1	6	5	3	5	0
60	1	1	0	1	4	2
49	1	7	0	3	5	2
45	1	0	0	3	7	4
60	2	6	0	2	4	0
53	2	9	3	1	4	0
35	2	6	0	3	6	5
25	1	11	9	2	3	0
63	1	0	0	2	3	10
52	2	0	0	4	9	4
58	1	12	4	2	3	0
51	1	8	6	1	4	3
57	2	12	6	1	4	2
38	2	0	0	3	7	24
25	2	8	0	3	5	9
58	1	1	2	3	8	3
30	2	2	0	1	3	25
52	2	0	0	4	3	16
35	2	3	3	4	9	19
43	1	0	5	3	9	0
46	2	12	3	1	3	5
36	2	7	2	2	6	15
55	2	9	9	2	3	9
49	2	2	7	4	5	3
57	1	5	0	3	6	6
55	1	1	0	3	4	8
58	1	3	6	1	4	7
58	1	5	0	1	3	1
27	1	6	6	3	6	9
47	1	1	0	3	5	8
38	1	7	0	2	3	1
54	1	1	0	1	5	6
43	1	6	6	2	3	1
58	1	12	13	1	3	3
51	1	0	0	2	3	3
52	1	6	0	3	6	1
51	2	10	3	2	6	6
51	1	5	0	2	6	0
31	2	8	3	3	6	5
20	2	0	0	4	9	26
44	1	6	4	2	5	12
54	1	3	4	1	3	0
64	1	6	9	2	4	10
64	1	0	3	2	4	4
62	1	9	0	2	6	0
50	1	2	4	2	5	0
21	1	1	1	2	3	6
63	1	4	0	2	5	2
58	1	8	3	2	6	7
51	2	1	5	2	3	3
58	1	11	12	3	7	23
33	2	3	0	3	5	12
47	2	0	0	4	9	13
41	1	6	6	3	6	6
57	2	7	0	2	4	7
50	2	3	3	3	4	0
55	1	6	4	3	6	2
53	1	2	2	1	4	1
49	1	0	0	2	3	7
64	2	9	3	1	3	0
50	2	8	4	1	3	8
50	1	7	1	3	6	10
50	2	3	0	1	3	0
28	2	10	6	1	5	4
50	1	3	0	3	8	8
63	1	3	1	3	8	6
57	1	3	0	2	5	1
57	2	7	5	1	3	6
51	1	9	5	2	5	5
49	2	6	6	1	3	0
63	1	3	0	1	3	0
51	1	6	0	3	7	5
64	1	3	0	2	5	3
48	1	4	3	3	9	17
61	1	4	0	1	6	8
43	2	2	7	2	4	5
56	1	4	0	3	3	10
59	1	12	2	3	4	1
51	1	10	9	2	6	13
51	1	2	2	3	8	17
63	1	12	0	2	3	0
44	1	2	0	2	4	2
44	1	7	0	2	6	2
45	2	2	0	3	9	19
53	1	9	0	2	6	6
57	1	1	2	3	8	8
61	1	12	12	1	3	0
54	1	2	2	1	4	1
54	1	5	9	1	3	0
62	1	5	6	1	3	0
50	2	0	0	4	7	14
39	2	3	2	2	4	0
39	2	3	3	1	3	5
59	1	9	0	2	5	4
64	2	4	0	3	6	2
44	2	6	0	2	6	2
54	1	3	6	1	4	1
43	1	7	0	1	3	3
42	2	2	0	4	8	10
50	2	6	4	3	6	14
57	1	0	0	2	5	4
39	2	9	0	2	3	0
37	1	0	2	3	5	0
55	1	8	9	2	5	2
55	1	7	0	1	3	1
49	2	0	0	1	5	1
60	1	5	0	3	6	8
52	2	7	7	2	4	0
31	2	6	5	3	5	0
60	1	9	4	2	3	0
62	1	4	6	2	3	1
51	1	3	0	1	7	3
58	1	4	3	3	6	5
60	1	2	6	3	8	9
34	2	6	8	3	6	16
64	1	7	0	2	4	0
59	1	9	0	2	4	0
65	2	9	1	1	3	1
62	1	6	3	2	3	0
51	1	9	6	1	4	0
60	2	8	4	2	3	5
51	1	11	8	2	4	3
63	1	15	15	1	3	0
49	1	0	0	2	5	11
50	1	9	9	2	3	0
55	1	5	2	1	4	2
63	1	0	0	1	3	1
52	1	3	3	3	6	18
62	1	4	0	1	4	1
45	1	7	0	1	4	1
63	1	9	0	2	6	0
56	2	1	3	1	3	2
59	1	3	0	1	4	1
62	1	5	3	1	3	5
58	1	3	0	1	3	1
62	1	0	3	1	3	0
57	1	0	2	2	3	0
64	2	5	3	2	7	0
64	1	1	0	3	6	0
57	1	3	10	2	3	2
53	1	0	0	4	7	12
57	1	3	0	2	3	0
56	1	9	0	2	5	0
50	1	4	3	4	9	10
44	2	6	7	1	3	3
63	1	9	0	1	3	0
62	1	0	0	3	6	9
53	1	1	0	2	6	0
51	1	0	10	3	6	8
57	1	2	0	4	9	7
60	2	2	0	1	3	3
44	1	8	9	1	3	0
60	1	2	0	2	7	13
42	2	9	9	2	3	6
55	2	3	0	4	8	4
62	1	9	0	2	3	0
46	1	4	0	2	3	0
58	2	9	6	2	4	21
52	1	10	3	2	5	1
60	1	4	3	2	4	1
64	2	6	6	3	5	4
52	1	4	0	1	5	1
54	2	6	8	1	3	0
55	1	3	3	2	3	2
47	1	3	3	2	3	1
63	1	6	3	2	3	0
63	1	3	0	3	4	2
60	1	2	9	3	4	0
60	1	3	15	1	3	0
49	1	7	0	2	3	0
52	2	8	0	4	9	18
41	2	0	0	3	6	9
48	1	9	9	1	3	0
56	2	9	0	2	6	5
47	1	3	2	2	5	2
47	1	9	0	3	7	3
45	1	3	0	2	6	3
48	1	9	15	2	4	2
53	2	0	2	2	4	0
36	2	7	1	3	6	16
55	1	9	9	1	3	0
51	1	7	5	1	3	5
55	2	2	0	2	6	5
42	2	5	0	3	6	14
49	2	6	0	4	8	15
60	1	0	0	1	3	0
50	1	1	0	4	9	26
51	2	5	0	2	4	3
49	1	6	0	2	6	0
55	1	3	0	1	3	0
53	2	8	0	2	4	6
59	2	6	8	2	5	10
52	1	4	8	3	8	8
45	1	4	0	3	9	15
33	1	3	6	3	3	9
63	1	9	9	2	6	1
59	1	6	6	2	9	10
51	1	10	7	1	3	1
52	1	2	0	1	3	2
38	2	10	2	1	7	1
46	2	12	3	2	3	1
35	2	0	0	1	3	6
42	2	5	4	1	3	1
21	2	9	9	2	3	0
59	2	9	12	1	3	1
49	1	0	0	2	3	10
24	2	5	7	2	5	8
35	1	7	2	3	4	4
38	2	6	8	2	3	2
35	1	6	0	4	9	11
59	1	6	12	1	3	0
46	1	9	9	1	3	2
52	1	1	1	4	9	24
45	1	9	0	1	3	1
55	1	0	0	3	3	12
62	1	3	9	1	3	0
51	1	0	0	3	9	9
39	1	1	1	3	6	15
52	2	4	6	1	4	1
55	1	4	0	1	5	8
58	2	5	0	1	6	1
43	2	7	5	2	3	4
50	1	6	0	2	3	0
38	1	10	1	1	3	2
48	1	4	3	2	5	3
57	1	9	9	1	3	2
52	1	9	9	2	4	1
64	1	3	4	2	4	1
61	2	0	4	2	3	2
44	1	0	0	3	7	13
50	1	9	9	1	3	0
52	2	3	0	2	6	14
59	2	6	8	2	3	0
40	1	6	3	1	3	0
54	1	3	3	2	6	1
54	1	0	0	2	6	5
63	1	6	2	3	6	1
60	2	2	0	2	5	6
58	1	4	0	1	5	0
49	1	4	4	2	3	0
56	1	6	9	2	3	2
63	2	9	5	2	6	10
40	2	7	6	1	4	20
64	2	0	0	4	9	22
57	2	0	0	2	4	1
48	1	8	6	1	3	0
43	2	1	0	2	4	4
57	2	9	0	2	4	0
64	2	7	7	1	4	0
47	2	3	0	3	7	8
53	1	0	0	2	3	1
56	2	10	10	2	3	2
64	1	7	5	2	4	1
51	1	6	4	1	3	0
62	1	3	0	2	3	0
43	2	11	8	2	4	7
55	2	9	0	1	3	0
61	1	2	0	3	6	10
52	2	9	0	2	4	5
59	1	3	0	2	5	3
47	1	3	3	1	3	0
54	2	5	4	2	4	3
41	1	6	0	1	4	2
[truncated: 1,317 more rows]
